# Supplementary material for: No evidence that spice consumption is a cancer prevention mechanism in human populations
Source: Evol Med Public Health. 2022 Nov 24;11(1):45–52. doi: 10.1093/emph/eoac040 (PMC10024787; doi:10.1093/emph/eoac040)
Supplement: eoac040_suppl_Supplementary_Data [file eoac040_suppl_supplementary_data.xlsx]

## Sheet: data
Country	mean_spice	mean_spice_meat	mean_spice_veg	alcohol_2010	alcohol_2015	alcohol_2018	tobacco_2010	tobacco_2015	tobacco_2018	HDI_2010	HDI_2015	HDI_2018	LON	LAT	ASR_colon	ASR_colorectum	ASR_stomach	ASR_salivary_gland	ASR_larynx	ASR_anus	ASR_liver	ASR_gallblader	ASR_oesophagus	ASR_pancreas	ASR_rectum	ASR_oropharynx	ASR_oral_cavity
Australia	2.42822	3.4	1.8	12.39	10.83	10.51	20.4	17.65	16.2	0.93	0.938	0.943	134.493	-25.7324	21.2	33.1	4.5	0.88	1.2	1.4	6.4	0.62	3	7.4	10.4	2.5	6.5
Austria	2.39967	2.7	1.9	12.2	12.07	11.96	36.1	31.6	29.1	0.904	0.915	0.921	14.1307	47.5857	12.9	21	5.7	0.41	1.6	1	5.3	0.54	2.4	9	7.1	2.1	3.4
Brazil	3.65266	4.2	1.7	8.49	7.86	7.42	22.3	18.5	16.5	0.727	0.756	0.762	-53.094	-10.7828	10.6	19.4	7.1	0.56	2.9	1	4.5	0.7	3.7	4.6	7.8	2	3.6
China	2.95752	3.13736	2.32507	7.07	7.15	7.05	26.6	25.3	24.7	0.699	0.739	0.755	103.825	36.5613	13.1	23.9	20.6	0.43	1.3	0.21	18.2	1.2	13.8	5.3	10.6	0.25	1.3
Denmark	1.60783	1.9	0.7	11	10.36	10.26	25.3	20.8	18.6	0.917	0.933	0.939	10.0507	55.9647	26.4	40.9	4.4	0.79	2.1	1.5	4.9	0.41	4	8.2	13	5	3.6
Ethiopia	7.31481	7.5	6.9	2.5	2.19	2.36	5.5	4.9	4.6	0.421	0.462	0.478	39.6006	8.62295	4.7	8.9	3.7	0.61	0.79	0.44	3.7	0.61	2.5	1.3	3.8	0.19	1.8
Finland	1.63333	2.1	0.6	12.59	11.18	10.78	23.4	20.85	19.7	0.916	0.93	0.937	26.271	64.4953	15.9	25.7	3.8	0.65	0.9	0.44	3.9	0.84	2.4	8.8	9.4	2	3
France	2.03274	3.67422	0.944931	12.4	12.64	12.33	34.5	34.6	34.6	0.879	0.895	0.898	-2.77052	42.1716	17.8	30.1	4.7	0.88	2.6	1.7	7.6	0.39	3.6	8.6	10.7	4.3	5.4
Germany	2.71121	3.2	1.4	12.64	13.06	12.91	30.3	28.85	28	0.927	0.938	0.946	10.3815	51.1062	15.1	25.8	7	0.54	1.8	1.6	4.3	0.52	4	8.8	9.1	2.1	4.3
Ghana	1.66928	2.2	0.8	4.26	3.12	2.75	4.7	4	3.7	0.565	0.59	0.606	-1.21647	7.9538	1.3	3.9	4.1	0.5	0.94	0.77	16.9	0.15	2.7	1.9	1.9	0.34	0.95
Greece	3.39397	4.2176	2.74615	9.67	10.49	10.18	43.4	40.7	39.1	0.865	0.877	0.881	22.9751	39.0512	21.9	26.9	6.1	0.46	3.5	0.65	6.6	0.23	0.99	8.1	4.4	0.35	2.4
Hungary	2.77795	3	2.4	12.09	11.6	11.35	34.2	31.9	30.6	0.831	0.842	0.85	19.3968	47.1632	29.2	45.3	7.8	0.86	4.6	0.24	4.8	0.91	3.1	11.2	15.9	3.1	6.3
India	4.93355	8.4494	4.87696	4.35	5.54	5.54	34.8	29.7	27	0.579	0.624	0.642	79.6122	22.8874	2.3	4.8	4.5	0.58	2.6	0.41	2.6	1.4	4.7	0.94	2.1	1.5	9.8
Indonesia	6.14878	6.9	4.1	0.59	0.6	0.57	38.8	38.2	37.9	0.665	0.695	0.712	117.272	-2.22083	6.3	12.4	1.3	0.96	1.3	0.28	7.9	0.24	0.49	2.1	5.8	0.53	2
Ireland	2.9	3.2	2	12.07	12.47	12.88	28.2	25.25	23.6	0.901	0.935	0.951	-8.14443	53.1779	21.3	34.9	7.3	0.54	2.6	0.72	5.2	0.64	5.7	6.9	12.9	1.3	4
Israel	3.228	3.9	2.3	3.12	3.86	4.21	27.8	26.3	25.5	0.895	0.91	0.916	34.9961	31.4435	14.4	21.9	5.1	0.9	1.8	0.39	2.9	0.42	1	8.2	7.1	0.21	1.6
Italy	2.77388	3.68554	2.06353	7.34	7.59	7.84	24.7	23.8	23.4	0.879	0.882	0.89	12.0721	42.7862	20	29.3	7.8	0.74	2.3	0.87	7.7	0.55	1.5	7.3	8.4	1.2	2.8
Japan	0.787832	0.867427	0.63763	7.2	7.87	7.96	26.4	23.35	21.9	0.887	0.908	0.917	137.993	37.5559	23.3	38.5	31.6	0.59	1.4	0.29	10.4	1.8	7.2	9.9	15	0.87	3.4
Kenya	4.59273	5.4	3	3.29	2.77	2.78	14.4	12.7	11.8	0.551	0.587	0.599	37.7962	0.598081	6.2	10.5	7.6	0.49	1.7	0.79	3.3	1.5	12.7	3.5	3.5	0.26	2.8
Lebanon	4.28683	4.7	3.7	1.94	1.65	1.71	42.9	42.65	42.6	0.766	0.744	0.747	35.8803	33.9204	8.7	12.2	3	0.47	2	0.21	2.3	0.96	0.56	4	3.2	0.12	1.1
Malaysia	4.63478	5.4	3.2	1.32	0.85	0.85	24.5	22.8	21.8	0.772	0.796	0.805	109.698	3.7924	11.3	19.6	4.3	0.7	1.8	0.27	6.4	0.92	1.2	3.2	8	0.41	2.2
Mexico	3.34089	3.75261	2.9115	5.21	4.92	5	17.7	15.25	13.9	0.748	0.766	0.776	-102.527	23.9475	8	10.6	6.2	0.42	0.73	0.22	5.3	0.92	0.9	3.5	2.4	0.23	1.1
Morocco	5.36424	5.8	4.4	0.9	0.7	0.69	18	15.95	14.7	0.616	0.658	0.68	-8.45553	29.8342	6	11.3	5.7	0.35	3	0.58	3.2	1.5	1.2	3.2	4.8	0.32	1.8
Nigeria	2.14545	2.4	1.4	11.72	10.81	10.84	5.7	5.1	4.8	0.482	0.526	0.534	8.0915	9.59697	3.4	7.3	2.8	0.77	0.78	0.88	5.2	0.25	0.53	1.6	3	0.23	1.2
Norway	1.47745	1.6	1.1	8.94	7.52	7.41	18.2	14.75	13	0.94	0.947	0.956	15.4125	68.7964	26.6	41.9	4	0.64	1.1	0.87	3.7	0.39	3	7.5	14.4	2.1	3.5
Philippines	2.75034	3	1.8	6.98	6.7	6.86	28.6	25.65	24.3	0.671	0.701	0.711	122.875	11.7634	12.3	18.8	3.7	0.6	1.7	0.21	11.4	0.31	1.2	3.7	6.3	0.49	1.7
Poland	2.33038	3.2	1.3	11.21	11.63	11.71	31.6	28	26	0.84	0.863	0.877	19.3945	52.1247	16.2	30.5	7.8	0.65	4.4	0.62	3.5	1.2	2.5	6.9	13.6	2.5	6
Portugal	4.01351	4.5	2.5	12.51	11.88	12.03	26.4	27.3	27.9	0.829	0.854	0.86	-8.59209	39.5857	19.6	39.4	11	0.44	2.5	0.62	6.1	0.47	3	6	19.1	2	5.3
SouthAfrica	1.84893	2.6	1.2	10.04	9.61	9.52	33.9	32.25	31.4	0.664	0.701	0.707	25.0877	-29.0011	7.4	14.6	3.5	0.42	1.7	0.83	4.8	0.73	6.8	4.2	6.3	0.96	3.8
Spain	3.716	4.27212	2.87248	10.03	11.32	12.72	31.6	29.2	27.9	0.872	0.895	0.905	-3.6568	40.2369	23.3	35.8	5.8	0.6	3	0.55	6.3	0.49	2.3	6.9	11.9	1.3	4.5
Sweden	2.16778	2.5	1.2	9.49	9.13	8.93	37.6	31.85	28.8	0.911	0.938	0.943	16.7529	62.7892	17.3	27.8	3.3	0.61	0.68	0.87	4.4	0.89	2.4	8.1	9.6	2.6	3.1
Thailand	5.27921	5.89178	3.36875	7.71	8.36	8.3	26.5	24.05	22.8	0.724	0.749	0.772	101.003	15.1141	8.6	16.9	3.5	0.52	1.4	0.3	22.6	1.5	2.9	2.5	8	1	4
UnitedKingdom	1.84375	3.5288	0.841121	12.06	11.21	11.45	25.4	21.3	19.2	0.912	0.923	0.928	-2.88641	54.1468	21.2	34.1	4	0.79	2	1.4	5.3	0.71	6.4	7.1	11.5	2.6	5.1
UnitedStatesofAmerica	4.20754	5.2	2.2	9.36	9.82	9.87	27.9	26.05	25.1	0.916	0.921	0.925	-112.493	45.6872	15.9	25.6	4.2	0.84	2.1	1.5	6.9	0.68	2.8	8.2	8.3	2.4	4.2
